# Supplementary material for: Analysis of codon usage bias of envelope glycoprotein genes in nuclear polyhedrosis virus (NPV) and its relation to evolution
Source: BMC Genomics. 2016 Aug 24;17(1):677. doi: 10.1186/s12864-016-3021-7 (PMC4997668; doi:10.1186/s12864-016-3021-7)
Supplement: Additional file 1: Table S1. — All the indices of total genes. (XLS 27 kb) [file 12864_2016_3021_MOESM1_ESM.xls]

## Sheet: Sheet1
Table S1 All the indices of total genes
Species	Accession number	Gene ID	Length	CAI	GC(%)	GC1(%)	GC2(%)	GC12(%)	GC3(%)	ENC	T3s	C3s	A3s	G3s	GC3s	Axis1	Axis2	Axis3	Axis4
Antheraea pernyi NPV	NC_008035.3	5141402	1530	0.772	52.6	48.8	37.3	43.05	71.8	42.2	0.1741	0.5323	0.211	0.3994	0.703	0.188134	-0.148216	-0.113165	-0.020293
Choristoneura murinana NPV	NC_023177.1	18126166	1530	0.773	52.3	46.5	35.5	41	74.9	43.5	0.1621	0.5461	0.1853	0.4371	0.733	0.273365	-0.072388	-0.036688	0.064711
Choristoneura occidentalis NPV	NC_021925.1	16479901	1530	0.768	51.6	47.8	36.3	42.05	70.6	47.5	0.207	0.4938	0.1941	0.4239	0.688	0.136245	0.001807	0.066502	0.199167
Choristoneura rosaceana NPV	NC_021924.1	16479673	1530	0.77	51	46.9	34.9	40.9	71.2	45.9	0.201	0.5075	0.1976	0.4235	0.693	0.174002	-0.090756	0.0804	0.087697
Epiphyas postvittana NPV	NC_003083.1	921833	1530	0.812	42.7	44.9	34.9	39.9	48.4	48.1	0.3936	0.3639	0.3038	0.2426	0.458	-0.485902	-0.190176	0.296525	-0.002994
Hyphantria cunea NPV	NC_007767.1	3890547	1530	0.765	47.8	44.9	36.5	40.7	62	48.6	0.2787	0.4401	0.2303	0.3583	0.6	-0.035529	-0.150341	-0.074877	-0.115139
Maruca vitrata MNPV	NC_008725.1	4642967	1542	0.775	43.2	42.8	34.8	38.8	51.9	51.1	0.3375	0.3747	0.3216	0.2871	0.492	-0.364277	0.114575	-0.081899	0.073322
Orgyia pseudotsugata MNPV	NC_001875.2	912029	1530	0.788	54.4	49.2	36.5	42.85	77.5	38.9	0.1931	0.5545	0.1059	0.4563	0.762	0.312633	-0.003646	0.202584	-0.160176
Rachiplusia ou MNPV	NC_004323.1	1729939	1590	0.772	47.2	44.5	34.3	39.4	62.8	49.5	0.2668	0.4399	0.2401	0.3892	0.61	0.003014	0.158515	-0.012045	-0.045559
Bombyx mandarina NPV	NC_012672.1	7872861	1593	0.777	47.7	46.1	34.8	40.45	62.1	49.4	0.2663	0.4431	0.2528	0.3684	0.602	-0.017845	0.250532	0.002205	-0.05301
Bombyx mori NPV	NC_001962.1	1488736	1593	0.778	47.5	46.1	35	40.55	61.4	51.2	0.2705	0.4372	0.2584	0.3622	0.594	-0.049674	0.212164	0.026241	-0.03237
Anticarsia gemmatalis NPV	NC_008520.1	5141086	1500	0.765	48.9	47.2	37.6	42.4	61.8	46.3	0.2596	0.4473	0.2618	0.3419	0.596	-0.075179	-0.161144	-0.144708	-0.061193
Autographa californica NPV	NC_001623.1	1403961	1539	0.771	49.1	45.6	34.9	40.25	66.7	48	0.2457	0.4615	0.207	0.4202	0.649	0.064741	0.220903	0.011363	-0.054915
Choristoneura fumiferana DEF MNPV	NC_005137.2	2943792	1533	0.776	51.3	48.5	36.6	42.55	68.9	44.4	0.2116	0.5013	0.2126	0.3943	0.672	0.09978	-0.229347	-0.071903	-0.072926
Choristoneura fumiferana MNPV	NC_004778.3	1482739	1530	0.768	51.2	47.8	36.3	42.05	69.6	48	0.209	0.4876	0.2065	0.4156	0.678	0.132604	-0.041313	0.04118	0.223409
Condylorrhiza vestigialis MNPV	NC_026430.1	23301666	1500	0.77	46.3	46.8	36	41.4	56	50	0.2956	0.3985	0.3059	0.3213	0.536	-0.170574	-0.148696	-0.03393	-0.065653
Plutella xylostella MNPV	NC_008349.1	5142175	1539	0.771	48.7	45.6	34.7	40.15	65.9	47.9	0.2463	0.4627	0.2187	0.4072	0.641	0.059321	0.221634	0.011764	-0.043525
Thysanoplusia orichalcea NPV	NC_019945.1	14340217	1539	0.787	45.1	45	33.7	39.35	56.5	52.5	0.325	0.3975	0.2698	0.3366	0.541	-0.244859	0.055892	-0.169549	0.079447
